# Supplementary material for: Association between the Changes in Trimethylamine N-Oxide-Related Metabolites and Prognosis of Patients with Acute Myocardial Infarction: A Prospective Study
Source: J Cardiovasc Dev Dis. 2022 Nov 4;9(11):380. doi: 10.3390/jcdd9110380 (PMC9694290; doi:10.3390/jcdd9110380)
Supplement: Supplementary file 1 [file jcdd-09-00380-s001.zip]

Archive with 1 entries (1 files):
- jcdd-1993564-supplementary.pdf
